# Supplementary material for: Combining physical and virtual worlds for motor-cognitive training interventions: Position paper with guidelines on technology classification in movement-related research
Source: Front Psychol. 2022 Dec 14;13:1009052. doi: 10.3389/fpsyg.2022.1009052 (PMC9797127; doi:10.3389/fpsyg.2022.1009052)
Supplement: Supplementary file 1 [file Table_1.XLSX]

## Sheet: Sample model
Study	Type of digital device	Human-Computer Interaction	Activity level > 1.5MET	Exergame		References
Tunur, DeBlois, Yates-Horton, Rickford, & Columna, 2020	AR fully immersive	NO	YES			Tunur, T., DeBlois, A., Yates-Horton, E., Rickford, K., & Columna, L. A. (2020). Augmented reality-based dance intervention for individuals with Parkinson's disease: A pilot study. Disabil Health J, 13(2), 100848. doi:10.1016/j.dhjo.2019.100848
Glueck & Han, 2020	MR	YES	YES			Glueck, A., & Han, D. (2020). Improvement in balance and visuo-motor reaction time after mixed reality action game play: a pilot study. Virtual Reality, 24. doi:10.1007/s10055-019-00392-y
Farrow, Lutteroth, Rouse, & Bilzon, 2019; Glueck & Han, 2020	VR	YES	YES			Farrow, M., Lutteroth, C., Rouse, P. C., & Bilzon, J. L. J. (2019). Virtual-reality exergaming improves performance during high-intensity interval training. European journal of sport science, 19(6), 719-727. doi:10.1080/17461391.2018.1542459
Šlosar et al., 2021	PC	YES	YES			Šlosar, L., de Bruin, E. D., Fontes, E. B., Plevnik, M., Pisot, R., Simunic, B., & Marusic, U. (2021). Additional Exergames to Regular Tennis Training Improves Cognitive-Motor Functions of Children but May Temporarily Affect Tennis Technique: A Single-Blind Randomized Controlled Trial. Front Psychol, 12, 611382. doi:10.3389/fpsyg.2021.611382
Oh et al., 2019	PC	YES	NO			Oh, Y. B., Kim, G. W., Han, K. S., Won, Y. H., Park, S. H., Seo, J. H., & Ko, M. H. (2019). Efficacy of Virtual Reality Combined With Real Instrument Training for Patients With Stroke: A Randomized Controlled Trial. Arch Phys Med Rehabil, 100(8), 1400-1408. doi:10.1016/j.apmr.2019.03.013
Gokeler et al., 2016	PC	YES	YES			Gokeler, A., Bisschop, M., Myer, G. D., Benjaminse, A., Dijkstra, P. U., van Keeken, H. G., . . . Otten, E. (2016). Immersive virtual reality improves movement patterns in patients after ACL reconstruction: implications for enhanced criteria-based return-to-sport rehabilitation. Knee Surg Sports Traumatol Arthrosc, 24(7), 2280-2286. doi:10.1007/s00167-014-3374-x
Gagliardi et al., 2018	PC	YES	YES			Gagliardi, C., Turconi, A. C., Biffi, E., Maghini, C., Marelli, A., Cesareo, A., . . . Panzeri, D. (2018). Immersive Virtual Reality to Improve Walking Abilities in Cerebral Palsy: A Pilot Study. Ann Biomed Eng, 46(9), 1376-1384. doi:10.1007/s10439-018-2039-1
